# Supplementary material for: tRNA hypomodification facilitates 5-fluorocytosine resistance via cross-pathway control system activation in Aspergillus fumigatus
Source: Nucleic Acids Res. 2024 Dec 23;53(3):gkae1205. doi: 10.1093/nar/gkae1205 (PMC11797069; doi:10.1093/nar/gkae1205)
Supplement: gkae1205_Supplemental_Files [file gkae1205_supplemental_files.zip]

Archive with 2 entries (2 files):
- SI_Material.pdf
- Supplemental_Tables.xlsx.zip
